# Supplementary material for: SARS-CoV-2 Infection Causes Heightened Disease Severity and Mortality in a Mouse Model of Down Syndrome
Source: Biomedicines. 2024 Feb 28;12(3):543. doi: 10.3390/biomedicines12030543 (PMC10967796; doi:10.3390/biomedicines12030543)
Supplement: Supplementary file 1 [file biomedicines-12-00543-s001.zip]

Archive with 1 entries (1 files):
- biomedicines-2898377-supplementary.pdf
